# Supplementary material for: Investigating the Comprehension of Negated Sentences Employing World Knowledge: An Event-Related Potential Study
Source: Front Psychol. 2019 Oct 17;10:2184. doi: 10.3389/fpsyg.2019.02184 (PMC6843029; doi:10.3389/fpsyg.2019.02184)
Supplement: Supplementary file 1 [file Table_4.xlsx]

## Sheet: Tabelle1
LIST A. Abbreviations for conditions: TA = true affirmative, FA = false affirmative, TN = true negative, FN = false negative
German stimuli sentences							English translation of stimuli sentences
Condition	Subject noun	Verb	Adverb	Target word	Final	Probe Word	Subject noun	Verb	Adverb	Target word	Final
TA	Adolf Hitler	war	einmal	Diktator	im Deutschen Reich.	REICH	Adolf Hitler	was	once	dictator	in the German Reich.
TN	Adolf Hitler	war	nicht	Feldherr	im Deutschen Reich.	FELDHERR	Adolf Hitler	was	not	commander	in the German Reich.
FA	Albert Einstein	war	einmal	Mathematiker	in Europa.	NICHT	Albert Einstein	was	once	mathematician	in Europe.
FN	Albert Einstein	war	nicht	Physiker	in Europa.	LEHRER	Albert Einstein	was	not	physicist	in Europe.
FA	Alfred Krupp	war	einmal	Architekt	in Deutschland.	ÖSTERREICH	Alfred Krupp	was	once	architect	in Germany.
FN	Alfred Krupp	war	nicht	Industrieller	in Deutschland.	GERNE	Alfred Krupp	was	not	industrialist	in Germany.
FA	Angela Merkel	ist	derzeit	Biologin	in Berlin.	SCHRÖDER	Angela Merkel	is	currently	biologist	in Berlin.
FN	Angela Merkel	ist	nicht	Kanzlerin	in Berlin.	ROM	Angela Merkel	is	not	chancellor	in Berlin.
FA	Angelina Jolie	ist	derzeit	Sängerin	in Hollywood.	HOLLYWOOD	Angelina Jolie	is	currently	singer	in Hollywood.
FN	Angelina Jolie	ist	nicht	Schauspielerin	in Hollywood.	ANGELINA	Angelina Jolie	is	not	actor	in Hollywood.
TA	Antoni Gaudí	war	einmal	Architekt	in Barcelona.	ARCHITEKT	Antoni Gaudí	was	once	architect	in Barcelona.
TN	Antoni Gaudí	war	nicht	Pianist	in Barcelona.	BARCELONA	Antoni Gaudí	was	not	pianist	in Barcelona.
TA	Aristoteles	war	einmal	Philosoph	in der Antike.	EINMAL	Aristoteles	was	once	philospher	in ancient times.
TN	Aristoteles	war	nicht	Papst	in der Antike.	IN	Aristoteles	was	not	pope	in ancient times.
FA	Astrid Lindgren	war	einmal	Moderatorin	in Schweden.	AKTUELL	Astrid Lindgren	was	once	show master	in Sweden.
FN	Astrid Lindgren	war	nicht	Autorin	in Schweden.	IST	Astrid Lindgren	was	not	author	in Sweden.
TA	Barack Obama	ist	derzeit	Präsident	in den USA.	WAR	Barack Obama	is	currently	president	in the USA.
TN	Barack Obama	ist	nicht	Kanzler	in den USA.	DIKTATOR	Barack Obama	is	not	chancellor	in the USA.
TA	Bill Gates	ist	derzeit	Unternehmer*	in Deutschland.	UNTERNEHMER	Bill Gates	was	currently	businessman	in Germany.
TN	Bill Gates	ist	nicht	Künstler	in Deutschland.	WAR	Bill Gates	was	not	artist	in Germany.
TA	Boris Becker	ist	derzeit	Sportler	in Deutschland.	AKTUELL	Boris Becker	is	currently	athlete	in Germany.
TN	Boris Becker	ist	nicht	Fußballer	in Deutschland.	DERZEIT	Boris Becker	is	not	football player	in Germany.
FA	Calvin Klein	ist	derzeit	Regisseur	in New York.	DERZEIT	Calvin Klein	is	currently	stage director	in New York.
FN	Calvin Klein	ist	nicht	Designer	in New York.	KLEIN	Calvin Klein	is	not	designer	in New York.
TA	Carl Benz	war	einmal	Erfinder	in Deutschland.	CARL	Carl Benz	was	once	inventor	in Germany.
TN	Carl Benz	war	nicht	Rennfahrer	in Deutschland.	RENNFAHRER	Carl Benz	was	not	race driver	in Germany.
FA	Carl Friedrich Gauß	war	einmal	Psychologe	in Braunschweig.	NICHT	Carl Friedrich Gauß	was	once	psychologist	in Braunschweig.
FN	Carl Friedrich Gauß	war	nicht	Mathematiker	in Braunschweig.	IM	Carl Friedrich Gauß	was	not	mathematician	in Braunschweig.
FA	Carlos Santana	ist	einmal	Erfinder	in den USA.	HENDRIX	Carlos Santana	is	once	inventor	in the USA.
FN	Carlos Santana	ist	nicht	Gitarrist	in den USA.	PIANIST	Carlos Santana	is	not	guitarist	in the USA.
TA	Charles Darwin	war	einmal	Biologe	in Großbritannien.	DERZEIT	Charles Darwin	was	once	biologist	in UK.
TN	Charles Darwin	war	nicht	Astronom	in Großbritannien.	BIOLOGE	Charles Darwin	was	not	astronomer	in UK.
FA	Cheops	war	einmal	Diktator	im alten Ägypten.	GERNE	Cheops	was	once	dictator	in old Egypt.
FN	Cheops	war	nicht	Pharao	im alten Ägypten.	HEUTE	Cheops	was	not	pharaoh	in old Egypt.
FA	Claude Monet	war	einmal	Schriftsteller	in Frankreich.	IST	Claude Monet	was	once	writer	in France.
FN	Claude Monet	war	nicht	Künstler	in Frankreich.	CLAUDE	Claude Monet	was	not	artist	in France.
TA	Cristiano Ronaldo	ist	derzeit	Fußballer	in Portugal.	IST	Cristiano Ronaldo	is	currently	football player	in Portugal.
TN	Cristiano Ronaldo	ist	nicht	Trainer	in Portugal.	PORTUGAL	Cristiano Ronaldo	is	not	trainer	in Portugal.
FA	Dirk Nowitzki	ist	derzeit	Fußballer	in den USA.	DERZEIT	Dirk Nowitzki	is	currently	football player	in the USA.
FN	Dirk Nowitzki	ist	nicht	Sportler	in den USA.	DIRK	Dirk Nowitzki	is	not	athlete	in the USA.
FA	Elisabeth die Zweite	ist	derzeit	Pharaonin	im Vereinigten Königreich.	KÖNIGREICH	Elisabeth die Zweite	is	currently	pharaoh	in the United Kingdom.
FN	Elisabeth die Zweite	ist	nicht	Königin	im Vereinigten Königreich.	ZWEITE	Elisabeth die Zweite	is	not	king	in the United Kingdom.
TA	Elton John	ist	derzeit	Musiker	in London.	SINATRA	Elton John	is	currently	musician	in London.
TN	Elton John	ist	nicht	Schauspieler	in London.	IRLAND	Elton John	is	not	actor	in London.
TA	Elvis Presley	war	einmal	Sänger	in Amerika.	SÄNGER	Elvis Presley	was	once	singer	in America.
TN	Elvis Presley	war	nicht	Designer	in Amerika.	ELVIS	Elvis Presley	was	not	designer	in America.
FA	F. Hundertwasser	war	einmal	Pianist	in Europa.	DERZEIT	F. Hundertwasser	was	once	pianist	in Europe.
FN	F. Hundertwasser	war	nicht	Architekt	in Europa.	SCHWEDEN	F. Hundertwasser	was	not	architect	in Europe.
FA	Frank Sinatra	war	einmal	Schauspieler	in den USA.	EINMAL	Frank Sinatra	was	once	actor	in the USA.
FN	Frank Sinatra	war	nicht	Musiker	in den USA.	MUSIKER	Frank Sinatra	was	not	musician	in the USA.
FA	Franz Kafka	war	einmal	Gitarrist	in Österreich.	FRANZ	Franz Kafka	was	once	guitarist	in Austria.
FN	Franz Kafka	war	nicht	Schriftsteller	in Österreich.	WAR	Franz Kafka	was	not	writer	in Austria.
FA	Franz von Assisi	war	einmal	Industrieller	in Italien.	INDUSTRIELLER	Franz von Assisi	was	once	industrialist	in Italy.
FN	Franz von Assisi	war	nicht	Theologe	in Italien.	WAR	Franz von Assisi	was	not	theologian	in Italy.
TA	Frédéric Chopin	war	einmal	Pianist	in Europa.	DIRIGENT	Frédéric Chopin	was	once	pianist	in Europe.
TN	Frédéric Chopin	war	nicht	Linguist	in Europa.	EINMAL	Frédéric Chopin	was	not	linguist	in Europe.
FA	Friedrich Schiller	war	einmal	Komponist	in Weimar.	PIANIST	Friedrich Schiller	was	once	composer	in Weimar.
FN	Friedrich Schiller	war	nicht	Dichter	in Weimar.	ARISTOTELES	Friedrich Schiller	was	not	poet	in Weimar.
TA	Fritz Thyssen	war	einmal	Industrieller	im Ruhrgebiet.	IM	Fritz Thyssen	was	once	industrialist	in the Ruhr area.
TN	Fritz Thyssen	war	nicht	Architekt	im Ruhrgebiet.	FRITZ	Fritz Thyssen	was	not	architect	in the Ruhr area.
TA	Galileo Galilei	war	einmal	Astronom	in Florenz.	ITALIEN	Galileo Galilei	was	once	astronomer	in Florence.
TN	Galileo Galilei	war	nicht	Philosoph	in Florenz.	ARCHITEKT	Galileo Galilei	was	not	philospher	in Florence.
TA	George Clooney	ist	derzeit	Schauspieler	in den USA.	GERNE	George Clooney	is	currently	actor	in the USA.
TN	George Clooney	ist	nicht	Sänger	in den USA.	SCHAUSPIELER	George Clooney	is	not	singer	in the USA.
TA	Gerhard Schröder	war	einmal	Kanzler	in Deutschland.	SCHRÖDER	Gerhard Schröder	was	once	chancellor	in Germany.
TN	Gerhard Schröder	war	nicht	Biologe	in Deutschland.	WAR	Gerhard Schröder	was	not	biologist	in Germany.
FA	Gregor Mendel	war	einmal	Astronom	in Schlesien.	EINMAL	Gregor Mendel	was	once	astronomer	in Silesia.
FN	Gregor Mendel	war	nicht	Biologe	in Schlesien.	NICHT	Gregor Mendel	was	not	biologist	in Silesia.
FA	Hannibal	war	einmal	König	im Römischen Reich.	REICH	Hannibal	was	once	king	in the Roman Empire.
FN	Hannibal	war	nicht	Feldherr	im Römischen Reich.	FELDHERR	Hannibal	was	not	commander	in the Roman Empire.
TA	Ivan Pavlov	war	einmal	Psychologe	in Russland.	PAVLOV	Ivan Pavlov	was	once	psychologist	in Russia.
TN	Ivan Pavlov	war	nicht	Politiker	in Russland.	POLITIKER	Ivan Pavlov	was	not	politician	in Russia.
TA	Jacob Grimm	war	einmal	Linguist	in Deutschland.	GRIMM	Jacob Grimm	was	once	linguist	in Germany.
TN	Jacob Grimm	war	nicht	Physiker	in Deutschland.	PHYSIKER	Jacob Grimm	was	not	physicist	in Germany.
FA	James Watt	war	einmal	Rennfahrer	in Schottland.	INDUSTRIELLER	James Watt	was	once	race driver	in Scotland.
FN	James Watt	war	nicht	Erfinder	in Schottland.	UNTERNEHMER	James Watt	was	not	inventor	in Scotland.
TA	Jimi Hendrix	war	einmal	Gitarrist	in den USA.	EINMAL	Jimi Hendrix	was	once	guitarist	in the USA.
TN	Jimi Hendrix	war	nicht	Erfinder	in den USA.	ERFINDER	Jimi Hendrix	was	not	inventor	in the USA.
TA	Joachim Löw	ist	derzeit	Trainer	in Deutschland.	TRAINER	Joachim Löw	is	currently	trainer	in Germany.
TN	Joachim Löw	ist	nicht	Minister	in Deutschland.	DEUTSCHLAND	Joachim Löw	is	not	minister	in Germany.
FA	Johann Sebastian Bach	war	einmal	Linguist	in Leipzig.	LINGUIST	Johann Sebastian Bach	was	once	linguist	in Leipzig.
FN	Johann Sebastian Bach	war	nicht	Pianist	in Leipzig.	BACH	Johann Sebastian Bach	was	not	pianist	in Leipzig.
TA	Johann Wolfgang von Goethe	war	einmal	Dichter	in Frankfurt.	FRANKFURT	Johann Wolfgang von Goethe	was	once	poet	in Frankfurt.
TN	Johann Wolfgang von Goethe	war	nicht	Komponist	in Frankfurt.	KOMPONIST	Johann Wolfgang von Goethe	was	not	composer	in Frankfurt.
FA	Johannes Paul der Zweite	war	einmal	Kaiser	im Vatikan.	ZWEITE	Johannes Paul der Zweite	was	once	imperator	in the Vatican.
FN	Johannes Paul der Zweite	war	nicht	Papst	im Vatikan.	VATIKAN	Johannes Paul der Zweite	was	not	pope	in the Vatican.
FA	Josef Stalin	war	einmal	Feldherr	in der Sowjetunion.	NICHT	Josef Stalin	was	once	commander	in Soviet Union.
FN	Josef Stalin	war	nicht	Diktator	in der Sowjetunion.	IM	Josef Stalin	was	not	dictator	in Soviet Union.
TA	Joseph Ratzinger	war	einmal	Papst	im Vatikan.	SCHON	Joseph Ratzinger	was	once	pope	in the Vatican.
TN	Joseph Ratzinger	war	nicht	Kaiser	im Vatikan.	KÖNIG	Joseph Ratzinger	was	not	imperator	in the Vatican.
TA	Julius Caesar	war	einmal	Feldherr	im Römischen Reich.	DIKTATOR	Julius Caesar	was	once	commander	in the Roman Empire.
TN	Julius Caesar	war	nicht	König	im Römischen Reich.	FELDHERR	Julius Caesar	was	not	king	in the Roman Empire.
FA	Jürgen Klinsmann	war	einmal	Minister	in Deutschland.	TRAINER	Jürgen Klinsmann	was	once	minister	in Germany.
FN	Jürgen Klinsmann	war	nicht	Trainer	in Deutschland.	SPORTLER	Jürgen Klinsmann	was	not	trainer	in Germany.
TA	Karl Lagerfeld	ist	derzeit	Designer	in Deutschland.	SPANIEN	Karl Lagerfeld	is	currently	designer	in Germany.
TN	Karl Lagerfeld	ist	nicht	Regisseur	in Deutschland.	HOLLYWOOD	Karl Lagerfeld	is	not	stage director	in Germany.
TA	Leonardo da Vinci	war	einmal	Künstler	in Italien.	ITALIEN	Leonardo da Vinci	was	once	artist	in Italy.
TN	Leonardo da Vinci	war	nicht	Schriftsteller	in Italien.	NICHT	Leonardo da Vinci	was	not	writer	in Italy.
TA	Ludwig der Sechzehnte	war	einmal	König	in Frankreich.	EINMAL	Ludwig der Sechzehnte	was	once	king	in France.
TN	Ludwig der Sechzehnte	war	nicht	Pharao	in Frankreich.	PHARAO	Ludwig der Sechzehnte	was	not	pharaoh	in France.
FA	Ludwig van Beethoven	war	einmal	Maler	in Bonn.	WIEN	Ludwig van Beethoven	was	once	painter	in Bonn.
FN	Ludwig van Beethoven	war	nicht	Komponist	in Bonn.	DIRIGENT	Ludwig van Beethoven	was	not	composer	in Bonn.
FA	Lukas Podolski	ist	derzeit	Trainer	in Deutschland.	HEUTE	Lukas Podolski	is	currently	trainer	in Germany.
FN	Lukas Podolski	ist	nicht	Fußballer	in Deutschland.	WAR	Lukas Podolski	is	not	football player	in Germany.
TA	Martin Luther	war	einmal	Theologe	in Erfurt.	KEIN	Martin Luther	was	once	theologian	in Erfurt.
TN	Martin Luther	war	nicht	Industrieller	in Erfurt.	DAMALS	Martin Luther	was	not	industrialist	in Erfurt.
FA	Michael Schumacher	war	einmal	Unternehmer	in Deutschland.	IST	Michael Schumacher	was	once	businessman	in Germany.
FN	Michael Schumacher	war	nicht	Rennfahrer	in Deutschland.	SPORTLER	Michael Schumacher	was	not	race driver	in Germany.
TA	Mika Häkkinen	war	einmal	Rennfahrer	in Finnland	FINNLAND	Mika Häkkinen	was	once	race driver	in Finland
TN	Mika Häkkinen	war	nicht	Unternehmer	in Finnland	NICHT	Mika Häkkinen	was	not	businessman	in Finland
FA	Napoleon Bonaparte	war	einmal	Theologe	im Französischen Kaiserreich.	RÖMISCHEN	Napoleon Bonaparte	was	once	theologian	in the French Empire.
FN	Napoleon Bonaparte	war	nicht	Kaiser	im Französischen Kaiserreich.	MINISTER	Napoleon Bonaparte	was	not	imperator	in the French Empire.
TA	Nero	war	einmal	Kaiser	im Römischen Reich.	NERO	Nero	was	once	imperator	in the Roman Empire.
TN	Nero	war	nicht	Theologe	im Römischen Reich.	THEOLOGE	Nero	was	not	theologian	in the Roman Empire.
FA	Nikolaus Kopernikus	war	einmal	Philosoph	in Preußen.	PHILOSOPH	Nikolaus Kopernikus	was	once	philospher	in Prussia.
FN	Nikolaus Kopernikus	war	nicht	Astronom	in Preußen.	NIKOLAUS	Nikolaus Kopernikus	was	not	astronomer	in Prussia.
FA	Noam Chomsky	ist	derzeit	Physiker	in den USA.	EINMAL	Noam Chomsky	is	currently	physicist	in the USA.
FN	Noam Chomsky	ist	nicht	Linguist	in den USA.	HEUTE	Noam Chomsky	is	not	linguist	in the USA.
FA	Pablo Picasso	war	einmal	Dichter	in Spanien.	ITALIEN	Pablo Picasso	was	once	poet	in Spain.
FN	Pablo Picasso	war	nicht	Maler	in Spanien.	BARCELONA	Pablo Picasso	was	not	painter	in Spain.
FA	Platon	war	einmal	Papst	in der Antike.	IST	Platon	was	once	pope	in ancient times.
FN	Platon	war	nicht	Philosoph	in der Antike.	IMMER	Platon	was	not	philospher	in ancient times.
TA	Pythagoras	war	einmal	Mathematiker	in der Antike.	ANTIKE	Pythagoras	was	once	mathematician	in ancient times.
TN	Pythagoras	war	nicht	Psychologe	in der Antike.	DER	Pythagoras	was	not	psychologist	in ancient times.
FA	Quentin Tarantino	ist	derzeit	Sportler	in den USA.	DAMALS	Quentin Tarantino	is	currently	athlete	in the USA.
FN	Quentin Tarantino	ist	nicht	Regisseur	in den USA.	HOLLYWOOD	Quentin Tarantino	is	not	stage director	in the USA.
TA	Sigmar Gabriel	ist	derzeit	Politiker	in Deutschland.	GABRIEL	Sigmar Gabriel	is	currently	politician	in Germany.
TN	Sigmar Gabriel	ist	nicht	Autor	in Deutschland.	AUTOR	Sigmar Gabriel	is	not	author	in Germany.
FA	Sigmund Freud	war	einmal	Politiker	in Österreich.	RAAB	Sigmund Freud	was	once	politician	in Austria.
FN	Sigmund Freud	war	nicht	Psychologe	in Österreich.	NIEDERLANDE	Sigmund Freud	was	not	psychologist	in Austria.
TA	Stefan Raab	ist	derzeit	Moderator	in Deutschland.	POLEN	Stefan Raab	is	currently	show master	in Germany.
TN	Stefan Raab	ist	nicht	Musiker	in Deutschland.	IM	Stefan Raab	is	not	musician	in Germany.
TA	Stephen Hawking	ist	derzeit	Physiker	in Großbritannien.	PHYSIKER	Stephen Hawking	is	currently	physicist	in UK.
TN	Stephen Hawking	ist	nicht	Mathematiker	in Großbritannien.	IST	Stephen Hawking	is	not	mathematician	in UK.
TA	Stephen King	ist	derzeit	Autor	in Amerika.	AUTOR	Stephen King	is	currently	author	in America.
TN	Stephen King	ist	nicht	Moderator	in Amerika.	IST	Stephen King	is	not	show master	in America.
FA	Steve Jobs	war	einmal	Künstler	in Deutschland.	STEPHEN	Steve Jobs	was	once	artist	in Germany.
FN	Steve Jobs	war	nicht	Unternehmer	in Deutschland.	FRANKREICH	Steve Jobs	was	not	businessman	in Germany.
TA	Steven Spielberg	ist	derzeit	Regisseur	in Hollywood.	HOLLYWOOD	Steven Spielberg	is	currently	stage director	in Hollywood.
TN	Steven Spielberg	ist	nicht	Sportler	in Hollywood.	SPORTLER	Steven Spielberg	is	not	athlete	in Hollywood.
TA	Thomas de Mazière	ist	derzeit	Minister	in Deutschland.	MINISTER	Thomas de Mazière	is	currently	minister	in Germany.
TN	Thomas de Mazière	ist	nicht	Präsident	in Deutschland.	PRÄSIDENT	Thomas de Mazière	is	not	president	in Germany.
FA	Thomas Gottschalk	ist	derzeit	Musiker	in Deutschland.	THOMAS	Thomas Gottschalk	is	currently	musician	in Germany.
FN	Thomas Gottschalk	ist	nicht	Moderator	in Deutschland.	MODERATOR	Thomas Gottschalk	is	not	show master	in Germany.
FA	Tina Turner	ist	derzeit	Designerin	in Amerika.	GITARRISTIN	Tina Turner	is	currently	designer	in America.
FN	Tina Turner	ist	nicht	Sängerin	in Amerika.	SCHOTTLAND	Tina Turner	is	not	singer	in America.
TA	Tutanchamun	war	einmal	Pharao	im alten Ägypten.	ÄGYPTEN	Tutanchamun	was	once	pharaoh	in old Egypt.
TN	Tutanchamun	war	nicht	Diktator	im alten Ägypten.	ALTEN	Tutanchamun	was	not	dictator	in old Egypt.
FA	Ursula von der Leyen	ist	derzeit	Autorin	in Deutschland.	AMERIKA	Ursula von der Leyen	is	currently	author	in Germany.
FN	Ursula von der Leyen	ist	nicht	Politikerin	in Deutschland.	PRÄSIDENTIN	Ursula von der Leyen	is	not	politician	in Germany.
TA	Vincent van Gogh	war	einmal	Maler	in den Niederlanden.	WAR	Vincent van Gogh	was	once	painter	in the Netherlands.
TN	Vincent van Gogh	war	nicht	Dichter	in den Niederlanden.	DICHTER	Vincent van Gogh	was	not	poet	in the Netherlands.
FA	Vladimir Putin	ist	derzeit	Kanzler	in Russland.	RUSSLAND	Vladimir Putin	is	currently	chancellor	in Russia.
FN	Vladimir Putin	ist	nicht	Präsident	in Russland.	NICHT	Vladimir Putin	is	not	president	in Russia.
TA	William Shakespeare	war	einmal	Schriftsteller	im Vereinigten Königreich.	NICHT	William Shakespeare	was	once	writer	in the United Kingdom.
TN	William Shakespeare	war	nicht	Gitarrist	im Vereinigten Königreich.	BEKANNT	William Shakespeare	was	not	guitarist	in the United Kingdom.
TA	Wolfgang Amadeus Mozart	war	einmal	Komponist	in Wien.	WOLFGANG	Wolfgang Amadeus Mozart	was	once	composer	in Vienna
TN	Wolfgang Amadeus Mozart	war	nicht	Maler	in Wien.	WIEN	Wolfgang Amadeus Mozart	was	not	painter	in Vienna.
FA	Wolfgang Schäuble	ist	derzeit	Präsident	im Bundestag.	URSULA	Wolfgang Schäuble	is	currently	president	in the Federal Parliament.
FN	Wolfgang Schäuble	ist	nicht	Minister	im Bundestag.	KANZLER	Wolfgang Schäuble	is	not	minister	in the Federal Parliament.
LIST B. Abbreviations for conditions: TA = true affirmative, FA = false affirmative, TN = true negative, FN = false negative
German stimuli sentences							English translation of stimuli sentences
Condition	Subject noun	Verb	Adverb	Target word	Final	Probe Word	Subject noun	Verb	Adverb	Target word	Final
FN	Adolf Hitler	war	nicht	Diktator	im Deutschen Reich.	WAR	Adolf Hitler	was	not	dictator	in the German Reich
FA	Adolf Hitler	war	einmal	Feldherr	im Deutschen Reich.	REICH	Adolf Hitler	was	once	commander	in the German Reich
TN	Albert Einstein	war	nicht	Mathematiker	in Europa.	KAISER	Albert Einstein	was	not	mathematician	in Europe.
TA	Albert Einstein	war	einmal	Physiker	in Europa.	EINSTEIN	Albert Einstein	was	once	physicist	in Europe.
TN	Alfred Krupp	war	nicht	Architekt	in Deutschland.	STEPHEN	Alfred Krupp	was	not	architect	in Germany.
TA	Alfred Krupp	war	einmal	Industrieller	in Deutschland.	DIRK	Alfred Krupp	was	once	industrialist	in Germany.
TN	Angela Merkel	ist	nicht	Biologin	in Berlin.	MINISTERIN	Angela Merkel	is	not	biologist	in Berlin.
TA	Angela Merkel	ist	derzeit	Kanzlerin	in Berlin.	DAMALS	Angela Merkel	is	currently	chancellor	in Berlin.
TN	Angelina Jolie	ist	nicht	Sängerin	in Hollywood.	HOLLYWOOD	Angelina Jolie	is	not	singer	in Hollywood.
TA	Angelina Jolie	ist	derzeit	Schauspielerin	in Hollywood.	DERZEIT	Angelina Jolie	is	currently	actor	in Hollywood.
FN	Antoni Gaudí	war	nicht	Architekt	in Barcelona.	HELSINKI	Antoni Gaudí	was	not	architect	in Barcelona.
FA	Antoni Gaudí	war	einmal	Pianist	in Barcelona.	BARCELONA	Antoni Gaudí	was	once	pianist	in Barcelona.
FN	Aristoteles	war	nicht	Philosoph	in der Antike.	PHILOSOPH	Aristoteles	was	not	philospher	in ancient times.
FA	Aristoteles	war	einmal	Papst	in der Antike.	PLATON	Aristoteles	was	once	pope	in ancient times.
TN	Astrid Lindgren	war	nicht	Moderatorin	in Schweden.	SCHRIFTSTELLERIN	Astrid Lindgren	was	not	show master	in Sweden.
TA	Astrid Lindgren	war	einmal	Autorin	in Schweden.	SCHWEDEN	Astrid Lindgren	was	once	author	in Sweden.
FN	Barack Obama	ist	nicht	Präsident	in den USA.	MERKEL	Barack Obama	is	not	president	in the USA.
FA	Barack Obama	ist	derzeit	Kanzler	in den USA.	OBAMA	Barack Obama	is	currently	chancellor	in the USA.
FN	Bill Gates	ist	nicht	Unternehmer	in Deutschland.	NICHT	Bill Gates	is	not	businessman	in Germany.
FA	Bill Gates	ist	derzeit	Künstler	in Deutschland.	WAR	Bill Gates	is	currently	artist	in Germany.
FN	Boris Becker	ist	nicht	Sportler	in Deutschland.	CHOMSKY	Boris Becker	is	not	athlete	in Germany.
FA	Boris Becker	ist	derzeit	Fußballer	in Deutschland.	BORIS	Boris Becker	is	currently	football player	in Germany.
TN	Calvin Klein	ist	nicht	Regisseur	in New York.	REGISSEUR	Calvin Klein	is	not	stage director	in New York.
TA	Calvin Klein	ist	derzeit	Designer	in New York.	DERZEIT	Calvin Klein	is	currently	designer	in New York.
FN	Carl Benz	war	nicht	Erfinder	in Schottland.	SCHWEDEN	Carl Benz	was	not	inventor	in Germany.
FA	Carl Benz	war	einmal	Rennfahrer	in Schottland.	SCHOTTLAND	Carl Benz	was	once	race driver	in Germany.
TN	Carl Friedrich Gauß	war	nicht	Psychologe	in Braunschweig.	DEUTSCHLAND	Carl Friedrich Gauß	was	not	psychologist	in Braunschweig.
TA	Carl Friedrich Gauß	war	einmal	Mathematiker	in Braunschweig.	EINMAL	Carl Friedrich Gauß	was	once	mathematician	in Braunschweig.
TN	Carlos Santana	war	nicht	Erfinder	in den USA.	CARLOS	Carlos Santana	was	not	inventor	in the USA.
TA	Carlos Santana	war**	einmal	Gitarrist	in den USA.	FREUD	Carlos Santana	was	once	guitarist	in the USA.
FN	Charles Darwin	war	nicht	Biologe	in Großbritannien.	DEUTSCHLAND	Charles Darwin	was	not	biologist	in UK.
FA	Charles Darwin	war	einmal	Astronom	in Großbritannien.	IST	Charles Darwin	was	once	astronomer	in UK.
TN	Cheops	war	nicht	Diktator	im alten Ägypten.	CHEOPS	Cheops	was	not	dictator	in old Egypt.
TA	Cheops	war	einmal	Pharao	im alten Ägypten.	VATIKAN	Cheops	was	once	pharaoh	in old Egypt.
TN	Claude Monet	war	nicht	Schriftsteller	in Frankreich.	ÄGYPTEN	Claude Monet	was	not	writer	in France.
TA	Claude Monet	war	einmal	Künstler	in Frankreich.	FRANKREICH	Claude Monet	was	once	artist	in France.
FN	Cristiano Ronaldo	ist	nicht	Fußballer	in Portugal.	WAR	Cristiano Ronaldo	is	not	football player	in Portugal.
FA	Cristiano Ronaldo	ist	derzeit	Trainer	in Portugal.	IN	Cristiano Ronaldo	is	currently	trainer	in Portugal.
TN	Dirk Nowitzki	ist	nicht	Fußballer	in den USA.	NICHT	Dirk Nowitzki	is	not	football player	in the USA.
TA	Dirk Nowitzki	ist	derzeit	Sportler	in den USA.	SPORTLER	Dirk Nowitzki	is	currently	athlete	in the USA.
TN	Elisabeth die Zweite	ist	nicht	Pharaonin	im Vereinigten Königreich.	SCHON	Elisabeth die Zweite	is	not	pharaoh	in the United Kingdom.
TA	Elisabeth die Zweite	ist	derzeit	Königin	im Vereinigten Königreich.	KEIN	Elisabeth die Zweite	is	currently	king	in the United Kingdom.
FN	Elton John	ist	nicht	Musiker	in London.	LONDON	Elton John	is	not	musician	in London.
FA	Elton John	ist	einmal	Schauspieler	in London.	ELTON	Elton John	is	once	actor	in London.
FN	Elvis Presley	war	nicht	Sänger	in Amerika.	EINST	Elvis Presley	was	not	singer	in America.
FA	Elvis Presley	war	einmal	Designer	in Amerika.	DESIGNER	Elvis Presley	was	once	designer	in America.
TN	F.Hundertwasser	war	nicht	Pianist	in Europa.	GERNE	F.Hundertwasser	was	not	pianist	in Europe.
TA	F.Hundertwasser	war	einmal	Architekt	in Europa.	IST	F.Hundertwasser	was	once	architect	in Europe.
TN	Frank Sinatra	war	nicht	Schauspieler	in den USA.	NICHT	Frank Sinatra	was	not	actor	in the USA.
TA	Frank Sinatra	war	einmal	Musiker	in den USA.	BEKANNT	Frank Sinatra	was	once	musician	in the USA.
TN	Franz Kafka	war	nicht	Gitarrist	in Österreich.	SHAKESPEARE	Franz Kafka	was	not	guitarist	in Austria.
TA	Franz Kafka	war	einmal	Schriftsteller	in Österreich.	KAFKA	Franz Kafka	was	once	writer	in Austria.
TN	Franz von Assisi	war	nicht	Industrieller	in Italien.	VENEDIG	Franz von Assisi	was	not	industrialist	in Italy.
TA	Franz von Assisi	war	einmal	Theologe	in Italien.	THEOLOGE	Franz von Assisi	was	once	theologian	in Italy.
FN	Frédéric Chopin	war	nicht	Pianist	in Europa.	MOZART	Frédéric Chopin	was	not	pianist	in Europe.
FA	Frédéric Chopin	war	einmal	Linguist	in Europa.	LINGUIST	Frédéric Chopin	was	once	linguist	in Europe.
TN	Friedrich Schiller	war	nicht	Komponist	in Weimar.	SCHON	Friedrich Schiller	was	not	composer	in Weimar.
TA	Friedrich Schiller	war	einmal	Dichter	in Weimar.	KOMPONIST	Friedrich Schiller	was	once	poet	in Weimar.
FN	Fritz Thyssen	war	nicht	Industrieller	im Ruhrgebiet.	FRITZ	Fritz Thyssen	was	not	industrialist	in the Ruhr area.
FA	Fritz Thyssen	war	einmal	Architekt	im Ruhrgebiet.	HAT	Fritz Thyssen	was	once	architect	in the Ruhr area.
FN	Galileo Galilei	war	nicht	Astronom	in Florenz.	DERZEIT	Galileo Galilei	was	not	astronomer	in Florence.
FA	Galileo Galilei	war	einmal	Philosoph	in Florenz.	ROM	Galileo Galilei	was	once	philospher	in Florence.
FN	George Clooney	ist	nicht	Schauspieler	in den USA.	DERZEIT	George Clooney	is	not	actor	in the USA.
FA	George Clooney	ist	derzeit	Sänger	in den USA.	IST	George Clooney	is	currently	singer	in the USA.
FN	Gerhard Schröder	war	nicht	Kanzler	in Deutschland.	IST	Gerhard Schröder	was	not	chancellor	in Germany.
FA	Gerhard Schröder	war	einmal	Biologe	in Deutschland.	BIOLOGE	Gerhard Schröder	was	once	biologist	in Germany.
TN	Gregor Mendel	war	nicht	Astronom	in Schlesien.	IN	Gregor Mendel	was	not	astronomer	in Silesia.
TA	Gregor Mendel	war	einmal	Biologe	in Schlesien.	WAR	Gregor Mendel	was	once	biologist	in Silesia.
TN	Hannibal	war	nicht	König	im Römischen Reich.	WAR	Hannibal	was	not	king	in the Roman Empire.
TA	Hannibal	war	einmal	Feldherr	im Römischen Reich.	REICH	Hannibal	was	once	commander	in the Roman Empire.
FN	Ivan Pavlov	war	nicht	Psychologe	in Russland.	WAR	Ivan Pavlov	was	not	psychologist	in Russia.
FA	Ivan Pavlov	war	einmal	Politiker	in Russland.	FREUD	Ivan Pavlov	was	once	politician	in Russia.
FN	Jacob Grimm	war	nicht	Linguist	in Deutschland.	JACOB	Jacob Grimm	was	not	linguist	in Germany.
FA	Jacob Grimm	war	einmal	Physiker	in Deutschland.	NICHT	Jacob Grimm	was	once	physicist	in Germany.
TN	James Watt	war	nicht	Rennfahrer	in Deutschland.	KOMPONIST	James Watt	was	not	race driver	in Germany.
TA	James Watt	war	einmal	Erfinder	in Deutschland.	JULIUS	James Watt	was	once	inventor	in Germany.
FN	Jimi Hendrix	war	nicht	Gitarrist	in den USA.	WAR	Jimi Hendrix	was	not	guitarist	in the USA.
FA	Jimi Hendrix	war	einmal	Erfinder	in den USA.	ERFINDER	Jimi Hendrix	was	once	inventor	in the USA.
FN	Joachim Löw	ist	nicht	Trainer	in Deutschland.	ÄGYPTEN	Joachim Löw	is	not	trainer	in Germany.
FA	Joachim Löw	ist	derzeit	Minister	in Deutschland.	EUROPA	Joachim Löw	is	currently	minister	in Germany.
TN	Johann Sebastian Bach	war	nicht	Linguist	in Leipzig.	BACH	Johann Sebastian Bach	was	not	linguist	in Leipzig.
TA	Johann Sebastian Bach	war	einmal	Pianist	in Leipzig.	LEIPZIG	Johann Sebastian Bach	was	once	pianist	in Leipzig.
FN	Johann Wolfgang von Goethe	war	nicht	Dichter	in Frankfurt.	FRANKFURT	Johann Wolfgang von Goethe	was	not	poet	in Frankfurt.
FA	Johann Wolfgang von Goethe	war	einmal	Komponist	in Frankfurt.	EINMAL	Johann Wolfgang von Goethe	was	once	composer	in Frankfurt.
TN	Johannes Paul der Zweite	war	nicht	Kaiser	im Vatikan.	FINNLAND	Johannes Paul der Zweite	was	not	imperator	in the Vatican.
TA	Johannes Paul der Zweite	war	einmal	Papst	im Vatikan.	VATIKAN	Johannes Paul der Zweite	was	once	pope	in the Vatican.
TN	Josef Stalin	war	nicht	Feldherr	in der Sowjetunion.	KAISER	Josef Stalin	was	not	commander	in Soviet Union.
TA	Josef Stalin	war	einmal	Diktator	in der Sowjetunion.	HEUTE	Josef Stalin	was	once	dictator	in Soviet Union.
FN	Joseph Ratzinger	war	nicht	Papst	im Vatikan.	BESONDERS	Joseph Ratzinger	was	not	pope	in the Vatican.
FA	Joseph Ratzinger	war	einmal	Kaiser	im Vatikan.	KÖNIG	Joseph Ratzinger	was	once	imperator	in the Vatican.
FN	Julius Caesar	war	nicht	Feldherr	im Römischen Reich.	ANTIKE	Julius Caesar	was	not	commander	in the Roman Empire.
FA	Julius Caesar	war	einmal	König	im Römischen Reich.	KÖNIG	Julius Caesar	was	once	king	in the Roman Empire.
TN	Jürgen Klinsmann	war	nicht	Minister	in Deutschland.	MINISTER	Jürgen Klinsmann	was	not	minister	in Germany.
TA	Jürgen Klinsmann	war	einmal	Trainer	in Deutschland.	RENNFAHRER	Jürgen Klinsmann	was	once	trainer	in Germany.
FN	Karl Lagerfeld	ist	nicht	Designer	in Deutschland.	JOOP	Karl Lagerfeld	is	not	designer	in Germany.
FA	Karl Lagerfeld	ist	derzeit	Regisseur	in Deutschland.	DAMALS	Karl Lagerfeld	is	currently	stage director	in Germany.
FN	Leonardo da Vinci	war	nicht	Künstler	in Italien.	NICHT	Leonardo da Vinci	was	not	artist	in Italy.
FA	Leonardo da Vinci	war	einmal	Schriftsteller	in Italien.	ITALIEN	Leonardo da Vinci	was	once	writer	in Italy.
FN	Ludwig der Sechzehnte	war	nicht	König	in Frankreich.	KÖNIG	Ludwig der Sechzehnte	was	not	king	in France.
FA	Ludwig der Sechzehnte	war	einmal	Pharao	in Frankreich.	SPANIEN	Ludwig der Sechzehnte	was	once	pharaoh	in France.
TN	Ludwig van Beethoven	war	nicht	Maler	in Bonn.	PIANIST	Ludwig van Beethoven	was	not	painter	in Bonn.
TA	Ludwig van Beethoven	war	einmal	Komponist	in Bonn.	BEETHOVEN	Ludwig van Beethoven	was	once	composer	in Bonn.
TN	Lukas Podolski	ist	nicht	Trainer	in Deutschland.	POLEN	Lukas Podolski	is	not	trainer	in Germany.
TA	Lukas Podolski	ist	derzeit	Fußballer	in Deutschland.	HEUTE	Lukas Podolski	is	currently	football player	in Germany.
FN	Martin Luther	war	nicht	Theologe	in Erfurt.	PAPST	Martin Luther	was	not	theologian	in Erfurt.
FA	Martin Luther	war	einmal	Industrieller	in Erfurt.	UNTERNEHMER	Martin Luther	was	once	industrialist	in Erfurt.
FN	Michael Schumacher	war	nicht	Rennfahrer	in Deutschland.	SPORTLER	Michael Schumacher	was	not	businessman	in Germany.
FA	Michael Schumacher	war	einmal	Unternehmer	in Deutschland.	SCHWEDEN	Michael Schumacher	was	once	race driver	in Germany.
TN	Mika Häkkinen	war	nicht	Unternehmer	in Finnland	NICHT	Mika Häkkinen	was	not	race driver	in Finland
TA	Mika Häkkinen	war	einmal	Rennfahrer	in Finnland	EINMAL	Mika Häkkinen	was	once	businessman	in Finland
TN	Napoleon Bonaparte	war	nicht	Theologe	im Französischen Kaiserreich.	ITALIEN	Napoleon Bonaparte	was	not	theologian	in the French Empire.
TA	Napoleon Bonaparte	war	einmal	Kaiser	im Französischen Kaiserreich.	FRANZÖSISCHEN	Napoleon Bonaparte	was	once	imperator	in the French Empire.
FN	Nero	war	nicht	Kaiser	im Römischen Reich.	NERO	Nero	was	not	imperator	in the Roman Empire.
FA	Nero	war	einmal	Theologe	im Römischen Reich.	THEOLOGE	Nero	was	once	theologian	in the Roman Empire.
TN	Nikolaus Kopernikus	war	nicht	Philosoph	in Preußen.	NIKOLAUS	Nikolaus Kopernikus	was	not	philospher	in Prussia.
TA	Nikolaus Kopernikus	war	einmal	Astronom	in Preußen.	ASTRONOM	Nikolaus Kopernikus	was	once	astronomer	in Prussia.
TN	Noam Chomsky	ist	nicht	Physiker	in den USA.	UNTERNEHMER	Noam Chomsky	is	not	physicist	in the USA.
TA	Noam Chomsky	ist	derzeit	Linguist	in den USA.	MALER	Noam Chomsky	is	currently	linguist	in the USA.
TN	Pablo Picasso	war	nicht	Dichter	in Spanien.	SPANIEN	Pablo Picasso	was	not	poet	in Spain.
TA	Pablo Picasso	war	einmal	Maler	in Spanien.	DERZEIT	Pablo Picasso	was	once	painter	in Spain.
TN	Platon	war	nicht	Papst	in der Antike.	PHARAO	Platon	was	not	pope	in ancient times.
TA	Platon	war	einmal	Philosoph	in der Antike.	FELDHERR	Platon	was	once	philospher	in ancient times.
FN	Pythagoras	war	nicht	Mathematiker	in der Antike.	ANTIKE	Pythagoras	was	not	mathematician	in ancient times.
FA	Pythagoras	war	einmal	Psychologe	in der Antike.	EINMAL	Pythagoras	was	once	psychologist	in ancient times.
TN	Quentin Tarantino	ist	nicht	Sportler	in den USA.	SCHAUSPIELER	Quentin Tarantino	is	not	athlete	in the USA.
TA	Quentin Tarantino	ist	derzeit	Regisseur	in den USA.	DERZEIT	Quentin Tarantino	is	currently	stage director	in the USA.
FN	Sigmar Gabriel	ist	nicht	Politiker	in Deutschland.	POLITIKER	Sigmar Gabriel	is	not	politician	in Germany.
FA	Sigmar Gabriel	ist	derzeit	Autor	in Deutschland.	WAR	Sigmar Gabriel	is	currently	author	in Germany.
TN	Sigmund Freud	war	nicht	Politiker	in Österreich.	PSYCHOLOGE	Sigmund Freud	was	not	politician	in Austria.
TA	Sigmund Freud	war	einmal	Psychologe	in Österreich.	SPORTLER	Sigmund Freud	was	once	psychologist	in Austria.
FN	Stefan Raab	ist	nicht	Moderator	in Deutschland.	RAAB	Stefan Raab	is	not	show master	in Germany.
FA	Stefan Raab	ist	derzeit	Musiker	in Deutschland.	MALER	Stefan Raab	is	currently	musician	in Germany.
FN	Stephen Hawking	ist	nicht	Physiker	in Großbritannien.	PHYSIKER	Stephen Hawking	is	not	physicist	in UK.
FA	Stephen Hawking	ist	derzeit	Mathematiker	in Großbritannien.	DERZEIT	Stephen Hawking	is	currently	mathematician	in UK.
FN	Stephen King	ist	nicht	Autor	in Amerika.	IST	Stephen King	is	not	author	in America.
FA	Stephen King	ist	derzeit	Moderator	in Amerika.	SÄNGER	Stephen King	is	currently	show master	in America.
TN	Steve Jobs	war	nicht	Künstler	in Deutschland.	SCHOTTLAND	Steve Jobs	was	not	artist	in Germany.
TA	Steve Jobs	war	einmal	Unternehmer*	in Deutschland.	IST	Steve Jobs	was	once	businessman	in Germany.
FN	Steven Spielberg	ist	nicht	Regisseur	in Hollywood.	HOLLYWOOD	Steven Spielberg	is	not	stage director	in Hollywood.
FA	Steven Spielberg	ist	derzeit	Sportler	in Hollywood.	SPORTLER	Steven Spielberg	is	currently	athlete	in Hollywood.
FN	Thomas de Mazière	ist	nicht	Minister	in Deutschland.	WAR	Thomas de Mazière	is	not	minister	in Germany.
FA	Thomas de Mazière	ist	derzeit	Präsident	in Deutschland.	DERZEIT	Thomas de Mazière	is	currently	president	in Germany.
TN	Thomas Gottschalk	ist	nicht	Musiker	in Deutschland.	THOMAS	Thomas Gottschalk	is	not	musician	in Germany.
TA	Thomas Gottschalk	ist	derzeit	Moderator	in Deutschland.	DEUTSCHLAND	Thomas Gottschalk	is	currently	show master	in Germany.
TN	Tina Turner	ist	nicht	Designerin	in Amerika.	GITARRIST	Tina Turner	is	not	designer	in America.
TA	Tina Turner	ist	derzeit	Sängerin	in Amerika.	DAMALS	Tina Turner	is	currently	singer	in America.
FN	Tutanchamun	war	nicht	Pharao	im alten Ägypten.	PHARAO	Tutanchamun	was	not	pharaoh	in old Egypt.
FA	Tutanchamun	war	einmal	Diktator	im alten Ägypten.	ÄGYPTEN	Tutanchamun	was	once	dictator	in old Egypt.
TN	Ursula von der Leyen	ist	nicht	Autorin	in Deutschland.	HAT	Ursula von der Leyen	is	not	author	in Germany.
TA	Ursula von der Leyen	ist	derzeit	Politikerin	in Deutschland.	GERNE	Ursula von der Leyen	is	currently	politician	in Germany.
FN	Vincent van Gogh	war	nicht	Maler	in den Niederlanden.	MALER	Vincent van Gogh	was	not	painter	in the Netherlands.
FA	Vincent van Gogh	war	einmal	Dichter	in den Niederlanden.	EINMAL	Vincent van Gogh	was	once	poet	in the Netherlands.
TN	Vladimir Putin	ist	nicht	Kanzler	in Russland.	KANZLER	Vladimir Putin	is	not	chancellor	in Russia.
TA	Vladimir Putin	ist	derzeit	Präsident	in Russland.	IST	Vladimir Putin	is	currently	president	in Russia.
FN	William Shakespeare	war	nicht	Schriftsteller	im Vereinigten Königreich.	ARCHITEKT	William Shakespeare	was	not	writer	in the United Kingdom.
FA	William Shakespeare	war	einmal	Gitarrist	im Vereinigten Königreich.	KRUPP	William Shakespeare	was	once	guitarist	in the United Kingdom.
FN	Wolfgang Amadeus Mozart	war	nicht	Komponist	in Wien.	WIEN	Wolfgang Amadeus Mozart	was	not	composer	in Vienna.
FA	Wolfgang Amadeus Mozart	war	einmal	Maler	in Wien.	WAR	Wolfgang Amadeus Mozart	was	once	painter	in Vienna.
TN	Wolfgang Schäuble	ist	nicht	Präsident	im Bundestag.	GERNE	Wolfgang Schäuble	is	not	president	in the Federal Parliament.
TA	Wolfgang Schäuble	ist	derzeit	Minister	im Bundestag.	EINMAL	Wolfgang Schäuble	is	currently	minister	in the Federal Parliament.
	* final phrase errorneous, leading to false sentence (their falsity cannot be noticed at critial word though)
	**errorneous tense in one list
